# Supplementary material for: Associations between personal apparent temperature exposures and asthma symptoms in children with asthma
Source: PLoS One. 2023 Nov 13;18(11):e0293603. doi: 10.1371/journal.pone.0293603 (PMC10642815; doi:10.1371/journal.pone.0293603)
Supplement: S2 Appendix — (CSV) [file pone.0293603.s012.csv]

id	visit	sex	age	sym_q1	sym_q2	sym_q3	sym_q4	sym_q5	sym_q6	sym_q7	sym_total	rh12h	temp12h	rh24h	temp24h	rh1w	temp1w	rh2w	temp2w	HI12h_com_mean	HI12h_com_max	HI12h_com_min	HI12h_com_sd	HI24h_com_mean	HI24h_com_max	HI24h_com_min	HI24h_com_sd	HI1w_com_mean	HI1w_com_mmsd	HI1w_com_max_average	HI1w_com_min_average	HI2w_com_mean	HI2w_com_mmsd	HI2w_com_max_average	HI2w_com_min_average
1	V4	Male	9	2	3	3	3	5	5	5	26	68.28241667	14.21416667	68.622875	13.456625	67.90764286	13.40878571	76.83879042	11.82742216	19.59025104	20.339565	17.90594743	1.720827489	19.26310074	20.339565	14.45061556	4.164116086	19.39740677	2.874160479	20.54831392	15.247055	18.59621066	2.988381707	19.62003526	14.49793418
1	V3	Male	9	3	2	1	2	5	5	5	23	79.42716667	11.36866667	75.33558333	11.324	74.530625	10.12835119	71.46218452	10.49649405	17.72249672	19.08094988	11.94944722	5.042733888	17.52233508	19.08094988	11.94944722	5.042733888	16.9615744	2.456986942	18.39435069	14.18614734	17.11809573	2.794235203	18.86791317	14.35908712
1	V2	Male	9	2	3	2	3	5	5	4	24	71.95283333	5.551333333	63.042875	9.910916667	66.11882738	8.402392857	72.73242814	8.702107784	17.30013044	18.95848857	11.63302143	5.179887486	17.9453906	18.97284572	11.63302143	5.190039523	16.81588488	2.609938729	17.94655714	13.80440846	17.24079948	2.982399075	18.4782203	13.40958408
1	V1	Male	9	3	2	2	3	5	5	5	25	68.30608333	7.779166667	57.87429167	9.605458333	62.13014286	5.305184524	71.29236607	5.789464286	15.16863252	18.6561403	4.774603889	9.815728533	15.79762421	18.6561403	4.774603889	9.815728533	13.69042449	7.77573678	17.23652634	4.366231969	14.04977276	7.244146867	17.18155704	4.171181208
2	V2	Male	5	2	3	2	3	5	5	5	25	85.72952174	8.201782609	68.2386087	10.49726087	69.57156842	7.916252632	73.02710674	8.936146067	17.70509014	18.52345042	14.63886878	2.746814022	17.91621371	18.52504749	14.63886878	2.747943323	16.84399535	4.063790809	19.87605627	13.24395682	17.54796719	3.94420568	20.13632102	13.57983024
2	V1	Male	5	3	1	0	2	5	5	3	19	71.1395	7.0855	58.447375	9.517208333	62.33254167	5.263767857	71.38086012	5.760958333	14.95706603	18.33924196	4.774603889	9.591647562	15.80012179	18.41318639	4.774603889	9.643934171	13.17274069	7.125268981	16.87219684	5.00608095	13.55449804	6.875927143	16.87657475	4.459125652
2	V4	Male	5	3	3	3	3	5	5	5	27	81.568	13.34241667	69.62625	16.40766667	74.02880357	12.15683333	75.78861377	11.46091617	19.81488567	20.87548351	15.18578933	4.023221342	19.90390386	20.87548351	15.18578933	4.023221342	17.59235472	2.223869436	19.09688146	15.70682178	17.24837745	2.248916834	18.81264232	15.1036502
2	V3	Male	5	3	3	2	2	5	5	5	25	78.1245	6.634833333	82.69229167	7.03425	73.81830357	10.69823214	70.18071229	10.36326536	19.04787043	20.66531986	11.92319914	6.181612844	18.68482139	20.66531986	11.92319914	6.181612844	18.38760812	3.214079356	19.7126304	14.78154769	17.92934005	3.256086607	19.30033501	14.30194272
3	V2	Female	10	2	1	2	3	5	5	5	23	55.40583333	10.38025	60.02920833	8.018541667	63.7666369	8.92914881	70.29727844	8.288919162	16.78328881	18.15287342	11.76508352	4.516849555	16.67089796	18.15287342	11.76508352	4.516849555	17.35439935	3.943798381	19.49273979	12.59732716	16.819128	4.214750958	19.06257602	11.75283441
3	V1	Female	10	3	2	2	3	0	5	5	20	68.30608333	7.779166667	57.87429167	9.605458333	62.13014286	5.305184524	71.29236607	5.789464286	16.40455329	18.6561403	15.14061126	2.485854426	16.32836328	18.6561403	12.64294662	4.251970028	14.37243635	4.623037742	17.20487214	9.939652639	14.69962725	4.456045101	17.10815295	9.308318381
3	V4	Female	10	3	0	3	3	5	5	5	24	76.761	12.24125	69.89783333	13.00233333	67.94977381	13.3646131	77.13495509	11.76688922	19.23716832	20.08456313	18.80991946	0.901309178	19.05172228	20.08456313	16.8480627	2.288551397	18.69212335	2.547897904	19.72607731	15.22835899	18.09947799	2.686386375	19.2318642	14.44145
3	V3	Female	10	2	0	2	3	5	5	5	22	76.46741667	11.79766667	76.20979167	11.25125	74.60742857	10.1063869	71.64729464	10.4511756	17.99397276	18.82058294	15.04103497	2.672543999	17.71680409	18.82058294	15.04103497	2.672543999	17.12290234	2.896855992	19.33894617	14.38407643	17.23493426	3.081072365	19.25430701	14.13274133
4	V4	Male	6	3	2	3	3	5	5	5	26	89.74208333	11.09425	84.89708333	11.83179167	72.12572024	12.83816667	77.6410509	11.61012874	18.10708601	20.49429956	16.65992296	2.711313696	19.399291	21.0682546	16.65992296	3.117161201	18.52338079	1.8096389	19.49246358	16.7975761	18.19343819	2.563603319	19.21871772	15.57288428
4	V3	Male	6	2	2	2	3	5	5	5	24	75.74616667	6.896083333	81.14045833	7.099375	73.87954167	10.68050595	69.90916765	10.40385588	16.7731678	17.9631281	14.35961899	2.548065726	16.6476441	17.9631281	14.35961899	2.548065726	17.86020859	2.772861563	19.41370961	14.73456048	17.77928949	2.827672697	19.71811103	14.96160946
4	V2	Male	6	2	2	2	3	5	5	3	22	55.884	12.3253125	61.19292857	10.37653571	69.8774	7.755688235	72.24151183	8.860707101	17.21281862	21.72857908	11.40162701	7.302257839	15.96034691	21.72857908	11.40162701	7.302257839	14.42926185	4.675952241	20.0782376	12.19420484	15.45822672	4.993009779	20.75506684	12.70652261
4	V1	Male	6	2	3	2	2	5	5	5	24	68.30608333	7.779166667	57.87429167	9.605458333	62.13014286	5.305184524	71.29236607	5.789464286	15.90563827	17.95316059	13.03671961	3.476448752	16.04700716	18.38810493	13.03671961	3.784000846	13.92513976	3.126641998	16.68884715	11.81730111	14.26438572	3.250425271	16.72559592	11.14840086
5	V2	Female	9	3	3	2	3	5	5	5	26	55.40583333	10.38025	60.02920833	8.018541667	63.7666369	8.92914881	70.29727844	8.288919162	16.67170657	18.15287342	11.85248889	4.455044623	16.25579522	18.15287342	11.85248889	4.455044623	15.54431872	3.412777528	18.16884088	12.56327842	15.45954227	5.12270878	18.1004959	10.27322763
5	V1	Female	9	2	2	2	3	4	4	5	22	57.00991667	10.12116667	56.20225	9.7445	61.47617857	5.415767857	71.01529167	5.869735119	16.34994838	18.6561403	10.09164864	6.056010133	16.11474624	18.6561403	10.09164864	6.056010133	14.41160709	4.639290069	17.2663958	10.06136616	14.73089499	5.043734437	17.23906584	8.891778545
5	V4	Female	9	3	3	3	3	5	5	5	27	76.761	12.24125	69.89783333	13.00233333	67.94977381	13.3646131	77.13495509	11.76688922	19.02263825	20.08456313	18.59215257	1.055293624	18.87227837	20.08456313	18.43473848	1.166602192	19.11521893	3.089177395	20.00542266	15.38429739	18.04482936	3.730393122	19.22747849	13.74704616
5	V3	Female	9	3	3	3	3	5	5	5	27	81.25683333	10.7615	72.581375	11.41820833	74.27223214	10.17634524	71.13572619	10.56026786	18.22971528	18.82058294	17.80181177	0.720380004	17.61030095	18.82058294	12.18883667	4.689352759	17.8749096	3.490264469	18.85171793	13.37481753	18.23614259	3.658736252	19.67418969	13.85446649
6	V2	Male	6	3	3	3	3	5	5	5	27	84.55225	8.636	68.81945833	10.57904167	69.59388095	7.626630952	73.35223353	8.83911976	14.71124552	17.81996348	12.192865	3.978959493	17.25130838	28.30942438	12.192865	11.39612843	14.60204449	7.707352499	22.63479518	10.54241465	15.46868008	7.591619971	21.33490561	9.231976934
6	V4	Male	6	3	3	3	3	5	5	5	27	61.16308333	10.01258333	63.5415	11.73508333	69.2107619	13.1892381	77.77027545	11.65878144	17.69063733	18.3197241	17.37513646	0.667924327	17.3623236	18.75054549	11.49626889	5.129548176	17.62628807	3.878550304	18.97500978	13.0803801	16.34318119	3.970155671	17.79447835	11.62792039
6	V3	Male	6	3	2	3	3	5	5	5	26	81.41483333	10.59191667	71.65520833	11.4085	74.22110119	10.19060119	71.06581845	10.57409524	18.04949275	18.43011615	17.38577344	0.738461811	17.19921204	18.43011615	10.43727056	5.651795319	16.5438878	3.770937159	17.83601213	11.41915632	17.16780963	4.616667107	19.3836636	11.51946373
8	V2	Male	6	2	0	0	2	4	4	4	16	62.39333333	8.808166667	59.53554167	7.7245	63.80404167	8.877863095	70.48906287	8.251952096	16.75291822	18.15287342	15.12380703	2.141873379	16.50473146	19.91896441	14.59369659	3.765532994	14.80880007	3.023081986	18.25495719	14.01965496	14.89265655	2.914798518	18.09465264	13.45280522
8	V1	Male	6	3	0	0	2	5	5	5	20	85.66091667	9.511083333	84.61475	11.902875	61.64492262	8.670410714	70.22395536	7.221895833	16.28736667	19.11052243	11.98655503	5.037405657	17.44717596	19.25401459	11.98655503	5.138869936	15.2223709	4.108917005	18.24674444	11.9712888	14.6100669	4.585658959	17.6058456	9.858663247
8	V4	Male	6	3	3	2	3	5	5	5	26	76.64533333	11.22075	86.18304167	10.421875	72.12178571	12.91568452	78.570151	11.59775783	18.22439859	18.55102735	17.42321126	0.79748641	18.55938217	19.2623299	17.42321126	1.300453264	17.69195036	2.033331077	18.80339842	16.67923057	17.06550781	2.845524265	18.37081187	15.06096387
8	V3	Male	6	2	3	2	2	5	5	5	24	81.47843478	10.54326087	74.12673171	11.13478049	74.53305946	10.24185405	71.38126346	10.58248725	17.99293738	18.56534352	16.63150572	1.367429819	17.71068444	18.56534352	16.26126826	1.629227241	16.97675133	2.511655326	19.46546989	15.37423383	17.33233972	2.495051819	19.28151484	15.59731074
9	V4	Female	6	3	3	3	3	5	5	5	27	55.66791667	17.31966667	66.84079167	14.16316667	67.85635714	13.4723869	76.37306587	11.93070659	20.12961188	20.39503998	19.70342589	0.489045012	20.59983169	23.88727644	19.70342589	2.958429097	20.07815893	3.664345213	22.77194472	16.5551376	19.62362892	3.769573713	22.23908368	15.88475705
9	V2	Female	6	2	3	2	3	4	5	5	24	56.98441667	15.40925	66.23945833	12.32795833	63.55669643	9.731392857	69.66573952	8.662565868	19.77146578	21.93207172	16.75684612	3.659437117	18.44428898	21.93207172	16.75684612	3.659437117	17.00830945	4.500267579	20.09993767	13.61069533	16.34687749	3.969478158	18.92995583	12.90902637
11	V4	Male	8	3	3	2	3	5	5	5	26	74.26725	11.76141667	85.01725	10.55245833	72.00194643	12.9365119	78.55148732	11.61096901	17.42133593	19.48059909	8.576322222	7.710488119	18.69378139	20.30458757	8.576322222	8.293135958	18.74051476	4.686410135	20.39083408	12.30384984	17.89584921	4.822766487	19.42644185	10.82905937
11	V3	Male	8	3	3	2	3	5	5	5	26	78.58378261	11.51773913	76.92671111	11.14095556	74.98820635	10.21180952	71.94237535	10.50401401	18.2799426	18.82058294	17.76449681	0.746765665	17.76308584	18.82058294	15.61037338	2.269960945	17.02624464	4.295115474	18.45081377	11.62043938	17.20766051	4.850946527	18.60866389	11.10982182
11	V2	Male	8	2	3	2	3	5	5	5	25	83.28625	8.8455	66.98041667	10.45858333	63.81832738	9.413845238	69.95591988	8.516569733	18.08636669	19.20629313	17.74843625	1.030860488	17.92011242	19.20629313	15.82190421	2.393124357	17.17005687	5.524783269	18.54179844	10.06018387	16.77683048	5.935174769	18.25712091	8.785506105
12	V4	Female	7	1	3	0	3	5	5	5	22	94.87416667	16.24116667	95.413375	15.51879167	75.0635061	16.54408537	71.91038855	14.87020482	21.83540769	22.31828665	21.6197715	0.493924802	21.05645339	22.31828665	14.98261833	5.18710081	20.28257318	2.967696211	21.70833988	17.30876659	19.44819661	3.271392848	21.00371453	16.16776614
12	V3	Female	7	2	3	2	3	4	4	5	23	83.53258333	10.41858333	85.76770833	9.864958333	85.07408434	10.36015663	80.38613352	10.31348864	17.74890769	18.17287535	16.27750752	1.340227445	17.1932828	18.17287535	10.03576833	5.753803549	17.61897216	4.067450544	18.78839247	11.76839836	17.32329916	4.203616817	18.97225495	11.77123098
12	V2	Female	7	2	3	2	3	4	4	5	23	90.1243913	9.990304348	83.47047619	11.58935714	69.75183871	10.94551613	66.93832203	10.23709322	17.77643169	17.85683731	17.58831341	0.189875072	17.88949659	18.97886383	15.24195667	2.642392392	17.56049993	2.422202573	18.76141165	14.83599357	16.87919565	3.155803949	18.52993955	13.23766359
12	V1	Female	7	1	1	0	3	4	4	5	18	64.36133333	5.594916667	67.37854167	5.09675	77.08026506	7.629379518	69.31638024	8.153011976	16.01084868	17.02626241	12.70087102	3.058513584	15.44333775	17.02626241	4.672406111	8.735495562	16.62773968	6.782367182	18.46144146	6.915577154	16.34162107	5.646458436	18.41559368	9.73727544
13	V2	Female	6	2	3	3	3	5	5	5	26	73.36833333	13.64391667	65.83204167	13.15354167	66.77822024	10.81110119	65.2744881	9.858193452	17.93961806	19.08252837	14.86347889	2.983318496	17.66110137	19.08252837	14.61447667	3.159389656	16.97440823	4.209149937	19.17635574	12.04664002	16.49599325	5.313783314	19.54734621	10.14551493
13	V1	Female	6	3	3	1	2	5	5	5	24	64.36133333	5.594916667	67.37854167	5.09675	77.08026506	7.629379518	69.31638024	8.153011976	13.97577823	17.02626241	2.040904444	10.59624824	13.63635185	17.02626241	2.040904444	10.59624824	15.00107885	7.705279195	18.40508092	5.254422617	14.97141596	7.074046993	18.41905867	5.744376421
13	V4	Female	6	3	2	1	3	5	5	5	24	97.99941667	14.578	97.78690909	15.31945455	70.73581707	16.02329878	71.48211747	14.4416747	20.48545539	23.43521311	14.31264722	6.450628201	21.61023787	23.88657737	14.31264722	6.769790931	20.2559664	3.407197301	21.79129031	16.56894762	19.16025513	4.059181854	20.81558256	14.64762116
13	V3	Female	6	2	3	3	3	4	5	5	25	84.6185	10.16675	85.96079167	9.84425	84.92476506	10.37324096	80.02796407	10.2959521	17.47146898	18.32267905	11.20529833	5.032748166	17.05490002	18.32267905	9.668048333	6.119748065	17.1243776	4.684259978	18.8732181	10.60899854	16.89206672	4.926035868	19.23196802	10.33318535
15	V4	Female	5	3	2	3	3	5	5	5	26	89.57391667	18.30416667	92.97454167	16.59254167	75.43567073	16.68685366	72.03793373	14.95206627	21.54965721	22.9710907	20.20419408	1.956491364	21.23855481	22.9710907	18.69008636	3.027127204	20.16006943	2.064081025	21.58678853	18.41770907	19.21278687	2.366322047	20.52122673	17.15358362
15	V3	Female	5	2	2	3	3	5	5	5	25	80.39466667	10.42191667	85.28575	9.532125	86.29125904	10.12159036	80.40550299	10.11801796	17.90930017	18.1772314	16.80944709	0.967169562	17.68305854	18.1772314	16.28028886	1.341340936	17.54710973	2.72604761	18.71515735	14.51455508	17.45050984	2.703610106	18.66241996	14.23250699
15	V2	Female	5	2	2	2	3	5	5	5	24	78.34225	12.07866667	80.03166667	12.008375	68.51581548	10.83274405	66.08299702	10.23560119	18.6383428	19.15807491	17.42863529	1.222898482	18.45978561	19.15807491	17.42863529	1.222898482	18.04780291	2.604865285	19.25881596	15.01940821	17.5990645	3.161873457	19.06299219	13.97375832
15	V1	Female	5	3	1	2	3	5	5	5	24	84.91941667	3.496416667	88.19545833	4.217666667	79.42571084	9.005433735	68.01750599	7.980736527	13.92053464	15.2429904	1.808228333	9.499811362	14.52138627	16.62637673	1.808228333	10.47801322	16.64408261	6.220246072	18.37712705	8.338819118	15.97575278	5.902278648	17.96126032	8.349629237
16	V4	Male	5	3	3	3	3	5	5	5	27	95.85691667	15.74666667	95.913125	15.25741667	74.83818293	16.51219512	71.88446988	14.84257831	22.59458524	22.80892966	21.44783056	0.962442409	21.62014766	23.03376535	16.72745174	4.459237113	20.45793536	3.288629984	21.81761669	16.64705866	19.69411543	4.259754794	21.37332797	14.45826708
16	V3	Male	5	3	3	3	3	5	5	5	27	83.01083333	10.61525	85.88366667	9.864041667	85.23212048	10.34487952	80.12628443	10.26780838	16.57715009	18.18892277	9.876408889	5.877834936	17.12854879	18.32267905	9.876408889	5.972414904	16.98851693	4.459913111	18.77578337	11.02428137	16.7627537	4.814800896	19.15818809	10.47144196
16	V2	Male	5	3	3	3	3	5	5	5	27	74.43425	12.88675	62.996125	13.27145833	66.43860714	10.78999405	65.59265915	9.566969014	19.40652728	21.62887842	13.06532778	6.055344728	19.46633839	21.62887842	13.06532778	6.055344728	18.48212278	5.000868492	20.38211918	11.74408285	17.70351122	5.457492823	19.79191612	10.13349298
16	V1	Male	5	3	3	3	3	5	5	5	27	84.00413043	3.553565217	70.45590698	5.43972093	75.91796757	7.323021622	70.6968272	8.115212465	13.97053037	15.59174121	6.210860556	6.633284324	14.36502595	18.22361846	5.336456667	9.112599495	15.03458049	7.064015769	18.19199199	6.292330024	15.2027495	6.443992275	18.18865069	6.73079531
17	V4	Male	5	3	3	3	3	5	5	5	27	95.85691667	15.74666667	95.913125	15.25741667	74.83818293	16.51219512	71.88446988	14.84257831	22.59458524	22.80892966	21.44783056	0.962442409	21.62014766	23.03376535	16.72745174	4.459237113	20.45793536	3.288629984	21.81761669	16.64705866	19.69411543	4.259754794	21.37332797	14.45826708
17	V3	Male	5	3	3	3	3	5	5	5	27	83.01083333	10.61525	85.88366667	9.864041667	85.23212048	10.34487952	80.12628443	10.26780838	16.57715009	18.18892277	9.876408889	5.877834936	17.12854879	18.32267905	9.876408889	5.972414904	16.98851693	4.459913111	18.77578337	11.02428137	16.7627537	4.814800896	19.15818809	10.47144196
17	V2	Male	5	3	3	3	3	5	5	5	27	74.43425	12.88675	62.996125	13.27145833	66.43860714	10.78999405	65.59265915	9.566969014	19.40652728	21.62887842	13.06532778	6.055344728	19.46633839	21.62887842	13.06532778	6.055344728	18.48212278	5.000868492	20.38211918	11.74408285	17.70351122	5.457492823	19.79191612	10.13349298
17	V1	Male	5	3	3	3	3	5	5	5	27	84.00413043	3.553565217	70.45590698	5.43972093	75.91796757	7.323021622	70.6968272	8.115212465	13.50042553	15.50341656	6.210860556	6.570829364	14.12997353	18.22361846	5.336456667	9.112599495	14.97374891	7.064015769	18.19199199	6.292330024	15.13647848	6.443992275	18.18865069	6.73079531
18	V3	Female	7	2	2	2	3	4	5	5	23	87.63875	8.7545	87.08120833	9.257583333	86.44766867	10.09624699	80.35479641	10.12867964	15.79284268	17.34587761	9.092463889	5.836044807	16.36413387	18.12397727	9.092463889	6.386244356	16.95775668	3.156880617	18.36917933	13.37466077	16.88811248	2.915277038	18.35994499	13.50566662
18	V2	Female	7	2	3	3	3	5	4	5	25	90.72258333	9.8575	81.54820833	12.07758333	67.91053571	10.95758929	65.81462611	10.18945401	16.65083845	18.00782718	10.64769167	5.204401734	17.43275772	18.97886383	10.64769167	5.891028329	17.74362578	3.108457262	18.8312271	13.85164638	17.06340253	3.384059963	18.54038209	13.20183709
19	V2	Male	7	3	3	3	3	5	5	5	27	81.51991667	11.57508333	80.49858333	12.04029167	68.39374405	10.8646369	66.04451786	10.22843155	16.91510422	18.96924397	14.25609722	3.332698028	17.47816188	18.96924397	14.25609722	3.332698028	17.70913763	2.007330353	18.58128605	15.71793243	17.03950514	2.650253417	18.65484062	14.67949313
19	V4	Male	7	3	3	3	3	5	5	5	27	91.59025	17.55925	93.838375	16.22166667	75.33183537	16.63572561	71.99605723	14.92525301	21.76391994	23.62503111	21.06127906	1.812846457	21.37708233	23.62503111	18.64963733	3.518134683	20.0699601	2.508090936	21.56323571	17.90922442	19.06826615	2.53775858	20.56243102	17.0926819
19	V3	Male	7	3	3	2	3	5	5	5	26	83.037	9.812166667	86.01645833	9.402583333	86.31903614	10.10923494	80.38953593	10.1188503	15.93630797	17.89827924	10.74884389	5.055414218	16.44442886	17.89827924	10.74884389	5.055414218	17.46150934	3.050369802	18.67556609	14.32781537	17.30000863	2.825393976	18.58273361	14.23661755
20	V2	Male	9	2	3	3	3	5	5	5	26	81.51991667	11.57508333	80.49858333	12.04029167	68.39374405	10.8646369	66.04451786	10.22843155	15.52865812	18.53486915	12.45511667	4.299034209	15.77302286	18.53486915	12.45511667	4.299034209	15.94143575	2.432140626	18.63931614	14.194646	16.30083937	3.307368314	19.32817242	13.83660555
20	V1	Male	9	2	3	3	3	4	5	5	25	72.01058333	6.233666667	67.957375	6.323458333	76.00690964	7.59686747	70.86256886	8.341350299	13.54984899	17.76471774	8.556280556	6.511348375	14.035766	17.76471774	8.556280556	6.511348375	15.43795055	6.180845283	18.01212672	8.231078917	15.72686225	5.286572574	18.26072622	9.41622757
20	V4	Male	9	3	3	3	3	5	5	5	27	89.57391667	18.30416667	92.97454167	16.59254167	75.43567073	16.68685366	72.03793373	14.95206627	20.60063052	21.44783056	20.38394141	0.752283228	20.23587375	21.44783056	18.47228516	2.10402833	19.44477306	2.301573601	21.09902174	17.54545544	18.41236064	3.023912183	20.20185277	15.53895368
20	V3	Male	9	2	3	2	3	5	5	5	25	83.037	9.812166667	86.01645833	9.402583333	86.31903614	10.10923494	80.38953593	10.1188503	15.41259124	18.30408144	9.741333333	6.054777248	16.1161939	18.30408144	9.741333333	6.054777248	17.29024078	2.511313192	18.36841878	14.82606957	17.17139508	2.329891263	18.36132588	14.77637553
21	V4	Female	6	3	3	3	3	5	5	5	27	87.48266667	19.08241667	92.091	16.96170833	75.5542622	16.73516463	72.05829518	14.98182229	22.37238166	24.87631392	16.55459667	5.884342699	22.65672431	24.87631392	14.98261833	6.995899238	21.66565147	4.114290598	23.68443978	16.54626512	20.14256404	4.737293241	22.25029733	14.41568958
21	V3	Female	6	3	3	3	3	5	5	5	27	78.23825	10.94533333	84.7565	9.635458333	86.30975301	10.12654819	80.42355389	10.11640719	13.879538	17.7193274	9.092463889	6.100113692	15.06919823	17.7193274	9.092463889	6.100113692	16.04715604	4.74887011	18.28246829	9.923245765	16.1633848	4.930440942	18.52107026	9.49933531
21	V2	Female	6	2	2	2	3	5	5	5	24	75.64058333	12.53316667	79.77841667	11.95779167	68.68716071	10.79596429	66.13667262	10.24112798	16.63011274	18.95077723	12.45511667	4.593125632	17.84952808	19.93228084	12.45511667	5.287153491	17.88125552	5.269394734	20.44242187	11.22008308	17.81293848	6.122979688	20.50852929	9.423011336
22	V4	Male	7	3	3	3	3	5	5	5	27	97.25641667	14.59283333	97.5375	15.291125	71.09869512	16.03070732	72.4073267	14.15931818	19.0650603	21.05947276	14.86899722	4.377327232	20.0224515	21.13158269	14.86899722	4.428316655	19.59119664	3.749816844	21.89493274	15.97445532	18.55313434	3.746863847	20.54051215	14.79263967
22	V3	Male	7	3	3	3	3	5	5	5	27	84.06017391	9.616695652	86.97729545	9.159886364	86.5137957	9.97583871	80.82686723	10.04821751	15.37558438	18.30407875	9.741333333	6.05477535	15.78297256	18.30407875	9.741333333	6.05477535	17.17562864	4.19774195	18.70624379	11.50615836	17.0017049	4.017459263	18.54620525	11.61065788
22	V2	Male	7	3	3	3	3	5	5	5	27	72.62533333	14.02716667	67.31708333	13.10579167	66.91170833	10.82627381	65.54804178	9.66978273	17.72119967	19.08252341	15.26528944	2.699192023	16.67677368	19.08252341	15.26528944	2.699192023	16.47740396	2.480412814	18.45743516	14.05668483	15.83459849	3.647294267	18.26777352	12.43270094
22	V1	Male	7	3	3	3	3	5	5	5	27	61.71265217	8.554956522	68.20495745	6.59787234	74.98120635	7.446714286	70.86892157	8.257260504	13.1762577	17.83465833	6.210860556	8.219266228	13.50413844	17.83465833	6.210860556	8.219266228	15.75866855	4.024960668	18.13551056	12.21319602	15.54298272	4.324487316	18.30555079	11.75581643
23	V4	Female	9	3	3	3	3	5	5	5	27	58.5975	18.16833333	50.88033333	17.723125	79.72045238	14.37665476	75.18538855	15.18890361	20.84902001	21.47546405	20.259214	0.860018658	20.52580988	21.47546405	19.89949596	1.114377727	20.41434005	2.501262197	21.99600693	18.00529035	20.22037145	2.504112882	21.52238526	17.94918199
23	V2	Female	9	3	2	2	3	5	5	5	25	70.06983333	10.07133333	72.71083333	9.871708333	75.18945833	10.21958333	70.90017262	10.51053869	18.12152429	18.67840958	16.60857026	1.463597421	18.28906841	18.77578403	16.60857026	1.532451555	18.55473956	1.602909215	19.03648396	16.44456803	18.62690811	1.83252022	19.42038819	16.52753202
24	V2	Male	8	3	3	3	3	5	5	5	27	67.43041667	10.62241667	72.24583333	9.95225	75.11723214	10.20732143	70.94772619	10.50921131	16.73485251	18.34776545	11.199875	5.054321808	16.93952782	18.34776545	10.58721333	5.487539027	17.25877158	4.464766337	18.90527774	11.46897965	17.78635984	4.83702504	19.83955888	11.21923501
24	V4	Male	8	3	3	2	3	4	5	5	25	79.79558333	18.55158333	65.711	21.21620833	76.31594048	15.03007143	75.20249438	15.57614607	22.83691436	24.12254187	22.43485684	1.193373528	23.12889303	27.54385091	20.94633873	4.6651456	20.52733163	4.141085008	22.45766991	17.28038178	20.56526715	3.54450878	22.45102616	17.54286193
24	V3	Male	8	3	3	3	3	5	5	5	27	78.05604348	11.92021739	70.38555319	12.86142553	68.20064583	13.29772917	76.65373464	11.83812849	18.531035	20.62635461	17.66139667	2.096541865	18.05521618	20.62635461	14.45061556	4.366906965	18.23395042	3.721706646	20.05836368	13.62588762	17.51574409	4.396439962	19.35844237	11.65451591
25	V4	Male	6	2	3	2	3	5	5	5	25	77.009	19.53191667	65.66070833	21.426125	76.08855357	15.08139286	75.58220482	15.80392771	22.03238015	24.68406206	20.28555311	3.11021551	21.4163778	24.68406206	19.25322422	3.840182267	19.95349008	3.23190753	23.71336805	18.15400487	19.90553233	3.449729616	24.35440282	18.22460728
25	V2	Male	6	2	2	2	3	3	5	5	22	67.43041667	10.62241667	72.24583333	9.95225	75.11723214	10.20732143	70.94772619	10.50921131	17.26925306	18.34776545	15.38982594	2.091579083	16.36786042	18.34776545	15.11829813	2.283578239	16.39971451	1.533152885	17.86819114	15.19359839	16.51316194	1.514773666	18.06854257	15.38976067
26	V4	Male	9	3	3	2	3	4	4	5	24	51.90416667	21.823	53.26583333	18.38179167	78.76802381	14.60040476	74.97956024	15.30693976	21.33848235	25.53131222	19.73912417	4.095695452	20.74220704	25.53131222	19.73912417	4.095695452	20.20991612	3.66629587	22.21398477	17.44293829	20.064806	3.432172172	22.11198314	17.42966348
26	V3	Male	9	3	3	3	3	4	4	5	25	76.64533333	11.22075	86.18304167	10.421875	72.12178571	12.91568452	78.55915569	11.64557186	17.37301229	18.47085452	13.06937333	3.819423973	17.25630603	18.47085452	13.06937333	3.819423973	18.3123784	3.126352748	19.47897848	14.4032565	18.0649201	3.912914066	19.14924553	12.46628791
26	V2	Male	9	3	2	3	3	4	4	5	24	65.27616667	11.14891667	71.98608333	10.01908333	75.08123214	10.19165476	70.99647024	10.50896429	17.06269531	18.34776545	12.18883667	4.355020308	16.58918168	18.34776545	12.18883667	4.355020308	17.07394791	3.254993781	18.42501007	13.31900028	17.24061816	3.170766587	18.5058757	13.17059726
27	V2	Female	7	1	2	1	2	4	3	5	18	65.27616667	11.14891667	71.98608333	10.01908333	75.08123214	10.19165476	71.36134375	10.44953409	16.75132962	18.55748272	7.352290556	7.923267366	17.51402669	18.75000332	7.352290556	8.059399983	17.48151219	6.312637271	19.28109078	8.284404839	17.87522414	6.925277781	20.27326615	7.639060909
27	V1	Female	7	2	3	3	3	5	5	5	26	84.07547826	8.604173913	71.4615	9.89795	65.06744022	9.382815217	70.42003143	8.521982857	16.54931995	18.84906577	7.779056667	7.827678506	17.28829785	19.75900247	7.779056667	8.471100913	16.46312336	6.821529932	18.5464976	6.825564931	16.20257385	7.114390354	18.39139794	5.773931507
27	V4	Female	7	2	3	2	3	5	5	5	25	51.90416667	21.823	53.26583333	18.38179167	78.76802381	14.60040476	74.04589544	14.94584718	20.95259922	27.1510466	14.91653222	8.651108082	20.07355774	27.1510466	14.91653222	8.651108082	20.00743509	5.659254331	22.79448825	13.16820734	20.45386538	5.635340276	23.24866474	13.6067133
27	V3	Female	7	3	2	2	3	5	5	5	25	81.04095652	11.094	70.2086383	12.7133617	67.74127751	13.06268421	76.09797867	11.76150667	17.60431432	19.17013108	11.55889889	5.381953894	18.26453929	20.08806315	11.55889889	6.031029887	18.04466606	5.044911181	19.62046589	10.63959438	17.44165565	5.127711372	19.05141805	9.535958857
28	V2	Female	9	2	3	2	3	5	5	5	25	81.41483333	10.59191667	71.65520833	11.4085	74.22110119	10.19060119	71.06581845	10.57409524	13.04761936	13.27913193	12.68427475	0.420627544	14.43324826	18.34776545	12.55640908	4.095107359	14.6212951	2.870002396	18.11871683	12.99416085	15.09536844	2.674542284	18.18369998	13.27971542
28	V1	Female	9	2	2	2	3	5	5	5	24	83.28625	8.8455	66.98041667	10.45858333	63.81832738	9.413845238	70.04814671	8.496353293	17.6467384	17.84616003	17.37169711	0.33549595	17.71456118	18.15286936	17.35712383	0.562677059	17.33384985	1.765256834	18.70684197	15.74584734	16.90576912	2.004798456	18.42952818	15.3154221
28	V4	Female	9	2	2	2	3	4	5	5	23	81.78708333	17.84775	65.584625	21.06383333	76.49375	14.9967619	75.1861882	15.53008708	21.76273536	22.30270083	21.32590434	0.690699425	21.63076503	22.30270083	20.94633873	0.959092839	18.63802833	2.426157775	20.40188361	17.32904441	19.2649174	2.180175565	20.99370805	18.01836201
28	V3	Female	9	3	2	2	3	5	5	5	25	81.04095652	11.094	70.2086383	12.7133617	68.16744271	13.25760417	76.72336313	11.80425698	18.1955323	18.94650245	18.01533866	0.658432233	18.56957428	20.12570092	18.01533866	1.492251466	18.91400128	2.112750554	20.44897462	17.23008086	18.35902946	1.75424967	19.54191463	16.98163213
29	V2	Female	6	3	2	2	2	5	4	5	23	81.41483333	10.59191667	71.65520833	11.4085	74.22110119	10.19060119	71.06581845	10.57409524	17.56823834	17.90592263	17.13902589	0.542277885	17.32939645	18.34776545	14.26815054	2.884723368	16.69228493	4.868964063	18.26095088	10.74399613	17.05078818	5.537868599	18.59487955	10.03272221
29	V1	Female	6	2	2	2	2	3	3	3	17	81.30066667	9.478083333	67.20370833	10.68033333	63.82335714	9.452767857	70.00910778	8.520389222	17.76132735	19.90265734	17.17516173	1.928630642	17.51775748	19.90265734	15.20545605	3.32142289	16.27444443	6.297203745	18.75119679	8.931104458	15.85494389	6.513652148	18.44716238	7.699620691
29	V4	Female	6	3	3	3	3	5	5	5	27	79.79558333	18.55158333	65.711	21.21620833	76.31594048	15.03007143	75.28200845	15.56474085	22.70110708	23.00942949	22.18209988	0.585010378	22.3634272	24.50993829	20.94633873	2.519845415	20.99739175	3.131224534	22.41870957	17.73416712	20.92096034	2.959934297	22.30132675	17.6707474
29	V3	Female	6	3	3	2	3	5	5	5	26	81.04095652	11.094	70.2086383	12.7133617	68.29044503	13.25115707	76.81313725	11.79673669	17.75590745	19.49169138	17.30075113	1.549228712	17.92394366	19.49169138	16.85892786	1.86164494	18.24753721	2.817223504	19.50705449	14.67979639	17.83912126	3.032965515	19.09047665	13.78147611
30	V4	Male	5	3	3	2	3	5	5	5	26	79.79558333	18.55158333	65.711	21.21620833	76.31594048	15.03007143	75.28200845	15.56474085	23.63894974	38.13508245	21.0659315	12.06971238	23.60972309	38.13508245	21.0659315	12.06971238	19.20827847	7.314567836	25.16890441	15.57324657	19.537689	5.882949488	24.10801289	15.75169953
30	V3	Male	5	3	2	2	2	4	4	5	22	81.04095652	11.094	70.2086383	12.7133617	68.29044503	13.25115707	76.81313725	11.79673669	17.97459321	18.39846416	17.69208111	0.499488241	17.62402382	18.5010367	14.04918421	3.147935086	17.86299615	4.091513596	19.36290322	12.3328136	17.53293722	3.551081258	18.70868328	13.17010753
30	V2	Male	5	2	2	2	2	5	5	5	23	81.25683333	10.7615	72.581375	11.41820833	74.27223214	10.17634524	71.13572619	10.56026786	14.2658243	17.80181176	11.27396833	4.615882354	14.96830815	18.36626297	11.27396833	5.015009633	14.6198453	4.664989371	18.78169672	10.80249104	15.11742056	5.904989181	20.27039406	10.02912548
30	V1	Male	5	2	3	2	2	5	5	5	24	81.30066667	9.478083333	67.20370833	10.68033333	63.82335714	9.452767857	70.00910778	8.520389222	17.61897356	21.38982176	15.77124444	3.972934117	17.23320756	21.38982176	13.93056293	5.274492502	16.63965137	5.882309072	19.09682834	9.548823289	16.40896122	6.347696553	18.71726969	7.893474566
33	V2	Female	6	2	2	2	3	5	5	5	24	77.98533333	11.57175	75.83416667	11.27270833	74.58981548	10.1144881	71.55281548	10.47361607	16.35769891	18.31318834	14.79231809	2.489631226	15.81626532	18.31318834	14.6542393	2.587267677	16.20160241	2.695057034	18.38589968	13.55730943	16.8622593	3.040466442	19.42928209	14.09551181
33	V1	Female	6	2	1	1	3	5	5	5	22	65.56891667	13.33033333	66.69716667	11.789625	63.65017857	9.638458333	69.75810479	8.623305389	18.7568936	21.38982176	16.75684569	3.27600879	18.07012917	21.38982176	16.75684569	3.27600879	17.27125731	2.739566971	18.95311943	14.72954527	17.12150872	2.558252172	18.60890004	14.65863498
33	V4	Female	6	3	3	3	3	5	5	5	27	79.79558333	18.55158333	65.711	21.21620833	76.31594048	15.03007143	74.90593593	15.62191643	22.34147984	23.22282204	20.68864663	1.791932614	22.15866942	24.64038548	20.68864663	2.794301332	19.66266448	3.775075435	21.69452418	16.09491344	20.00376608	3.253348622	21.72540266	16.73363719
33	V3	Female	6	2	1	3	3	5	5	5	24	64.8013913	15.00978261	68.49914894	13.54780851	67.74391795	13.46441538	75.9521662	11.9970831	18.47258658	20.81391667	16.27514111	3.209398974	18.15628562	20.81391667	15.002925	4.108991613	18.32747265	3.206113591	19.80438237	13.98197774	17.74814349	3.412428999	19.10593753	12.90193622
34	V2	Male	8	2	3	2	3	5	5	5	25	82.5155	10.62592857	85.04811538	10.01919231	84.97097619	10.37813095	80.04410417	10.29272619	15.70490236	18.17287987	9.269394178	6.295715107	12.78412116	18.17287987	9.2574091	6.304189837	12.76080484	4.396641753	17.28089191	9.957949987	12.90358696	4.945015521	17.75226082	9.109816833
34	V1	Male	8	2	3	2	3	5	5	5	25	73.36833333	13.64391667	65.83204167	13.15354167	66.77822024	10.81110119	65.2744881	9.858193452	18.20540726	19.08252341	10.86758278	5.808840229	18.28192049	19.08252341	10.86758278	5.808840229	17.16502232	5.919710862	18.89035977	8.858684191	16.50395018	6.279689328	18.4582035	7.206083815
34	V4	Male	8	2	3	2	3	5	5	5	25	62.1545	19.54141667	66.91341667	20.19533333	69.34315476	21.69840476	74.37491071	18.07466667	20.7509561	21.85853241	17.72653889	2.921760639	23.06834962	28.69358836	17.72653889	7.754875053	24.91713946	5.735077807	29.17005592	18.6046889	22.82670119	6.480845788	25.78815708	15.38167112
34	V3	Male	8	2	2	1	3	5	5	5	23	98.63241667	14.62975	98.0542	15.3816	70.34359146	16.01752439	71.40914371	14.4079521	20.32009752	21.51910085	18.87699902	1.868248119	20.6579807	21.58876351	18.87699902	1.917507055	19.63436275	2.976412243	21.0654188	17.55167179	18.90710727	3.484261311	20.30755446	16.01450146
36	V2	Female	10	3	2	3	2	5	5	5	25	84.6185	10.16675	85.96079167	9.84425	84.92476506	10.37324096	79.98640597	10.3126	15.59954435	18.17287987	11.00154944	5.070896372	15.34730051	18.17287987	10.03576833	5.753806744	15.60079795	4.365632327	18.35672504	10.77097345	15.72638516	4.457881245	18.31964111	10.45551392
36	V1	Female	10	2	2	3	3	4	4	5	23	72.13053846	14.15984615	67.27212	13.21164	66.90745562	10.85542012	65.34170623	9.895142433	17.52907684	19.08252341	14.53283889	3.217112778	18.01404719	19.08252341	14.53283889	3.217112778	16.97674817	3.820838017	19.16361153	13.01107994	16.39471061	4.578299925	18.8851928	11.02870678
36	V4	Female	10	3	2	2	3	5	5	5	25	71.78241667	15.93041667	69.030875	17.57316667	69.77132738	21.17757143	72.8209494	18.15205655	22.76935094	24.74270891	17.72384556	4.963085875	23.03331355	25.0383723	17.72384556	5.172151462	23.7872465	4.314574086	26.54964257	19.13610952	21.77403382	4.948186264	24.2566822	16.93903705
36	V3	Female	10	3	2	2	3	5	5	5	25	97.99941667	14.578	97.78690909	15.31945455	70.73581707	16.02329878	71.48211747	14.4416747	19.61125414	21.82152298	17.08080937	3.35219074	20.57550647	22.17089899	17.08080937	3.599236891	19.88435523	3.140014891	21.86123041	16.97210342	19.04210276	3.766831532	20.91811439	15.02734824
37	V4	Male	6	2	2	2	2	2	3	3	16	57.991	20.2135	64.95491667	19.97754167	69.3987619	21.63078571	75.17845915	18.00897746	20.67341369	21.85853241	19.63207237	1.574344994	21.49832332	23.45615209	19.63207237	2.704032701	22.13330416	4.501126247	25.89108133	19.22795117	20.74080531	4.62860671	23.51969788	17.14696167
37	V3	Male	6	2	2	1	2	4	4	5	20	94.00208696	16.6253913	95.01176744	15.79965116	77.32663934	16.49561202	73.21822507	14.94309687	21.07285689	21.54001905	20.1097517	1.011351744	20.42690565	21.54001905	16.72745331	3.402997867	20.15474951	2.981091414	21.56649242	16.97155824	19.20829319	3.511966243	20.84020251	15.14628113
37	V2	Male	6	2	1	0	2	5	5	5	20	93.3165	9.347083333	94.22475	8.66575	83.11911446	10.37277711	77.87471229	10.69296369	17.26096812	18.06334889	12.30291086	4.0732448	16.8605336	18.06334889	12.01087446	4.279745717	16.80563156	3.340447782	18.26940207	12.32663566	16.99366484	3.412046979	18.49369883	12.22863329
37	V1	Male	6	2	3	3	3	5	5	5	26	72.90878261	13.94691304	67.34285106	13.04691489	66.77675	11.11718229	65.37203056	10.0961	18.32064683	19.08252341	14.56461081	3.194646638	18.29450556	19.08252341	14.56461081	3.194646638	17.20049982	3.824619134	19.16028268	12.86156795	16.60281294	4.488834192	18.86559493	10.99236552
38	V2	Male	8	3	3	2	3	5	5	5	26	89.742	8.122666667	87.09179167	9.311958333	86.43291566	10.10988554	80.29044611	10.15048503	17.56508324	18.02183579	17.16099699	0.608704953	17.39681444	18.17287987	15.20147112	2.101103277	16.98279732	1.402514589	18.36360214	15.86462716	17.09092207	1.632792971	18.34592609	15.72600324
38	V1	Male	8	3	3	2	3	4	4	5	24	89.28833333	10.1725	81.491125	12.06295833	67.99922024	10.94419048	65.91128869	10.19847917	17.94499137	18.96924741	17.37738488	1.125616792	18.22163041	19.00043602	17.37738488	1.147670467	17.95345437	1.761648748	19.66621045	16.74170386	17.37829095	2.0069548	19.07389974	15.84817185
38	V4	Male	8	2	3	2	3	2	2	5	19	77.87091667	15.2235	69.43495833	17.74466667	69.73225595	21.29957143	73.02409821	18.16482143	20.94818996	22.63961747	20.0701503	1.816887658	21.09750333	23.0467846	20.03282847	2.131188816	23.45937325	4.1158976	25.70407744	19.93473514	21.64012064	4.379415235	24.67039711	18.3823316
38	V3	Male	8	2	3	2	3	5	5	5	25	95.85691667	15.74666667	95.913125	15.25741667	74.83818293	16.51219512	71.88446988	14.84257831	20.78753734	21.06127965	20.45994658	0.425206693	20.10187085	21.06127965	18.47228829	1.830693344	20.19693674	1.900454846	21.13571787	18.48701382	19.29362159	1.807239867	20.26039407	17.8546859
39	V2	Female	6	3	3	3	3	5	5	5	27	83.53258333	10.41858333	85.76770833	9.864958333	85.07408434	10.36015663	80.38613352	10.31348864	17.47416858	18.17287987	16.37276081	1.272876391	16.84262834	18.30789431	10.03576833	5.849276374	16.97892464	3.903496511	18.23617333	11.5744741	17.05961971	3.997756758	18.41954432	11.93154917
39	V1	Female	6	2	2	1	2	5	4	5	21	90.1243913	9.990304348	83.47047619	11.58935714	69.75183871	10.94551613	66.93832203	10.23709322	17.16430626	19.00860094	12.45511667	4.634013169	17.43071972	19.00860094	12.45511667	4.634013169	17.67814026	2.866976123	18.99584724	14.36441232	17.29566037	3.382396955	18.81299438	13.19869711
39	V4	Female	6	3	3	2	3	5	5	5	26	80.69508333	15.0255	69.66654167	17.8115	69.72432143	21.349	73.14533531	18.18040356	24.32174074	25.1499107	16.71787222	5.962351587	23.15194821	25.29706359	16.71787222	6.066404396	23.44949923	4.074987787	25.92462923	19.48196862	21.81049195	3.471349111	23.88662544	19.1729525
39	V3	Female	6	3	3	3	3	5	5	5	27	93.86576923	16.61823077	94.86744	15.74376	75.10412121	16.57195758	71.93998198	14.88904204	20.37914139	21.44783056	19.21615	1.578036454	19.73638085	21.44783056	14.98261833	4.571595404	20.18317395	3.005888275	21.69354706	17.13963878	19.38406389	3.344535433	20.76781281	16.09839862
40	V4	Male	8	3	3	3	3	5	5	5	27	80.69508333	15.0255	69.66654167	17.8115	69.72432143	21.349	73.17166962	18.20793215	24.2253593	25.86969451	16.71787222	6.471315597	23.43918002	26.36649702	16.71787222	6.822608021	24.30170803	4.484187989	27.22592062	19.46891075	21.79532716	4.133977515	24.26709932	18.67882635
40	V3	Male	8	3	3	3	3	5	5	5	27	89.716	18.33253333	92.54733333	16.79988889	75.45555689	16.72177246	72.08760597	14.98346567	21.08368539	22.80129444	17.96184806	3.422005354	20.79538739	22.80129444	17.96184806	3.422005354	20.70356351	2.287070067	22.28852856	18.41789698	19.50415246	2.533679693	20.93546327	17.4309354
40	V2	Male	8	3	3	2	3	5	5	5	26	83.037	9.812166667	86.01645833	9.402583333	86.31903614	10.10923494	80.38953593	10.1188503	12.81861722	18.19740499	9.741333333	5.979345611	13.73024545	18.19740499	9.741333333	5.979345611	15.40826073	2.8087551	17.95441526	13.53217041	15.69464453	2.60400464	18.06457473	13.77526148
40	V1	Male	8	3	3	3	3	5	5	5	27	81.51991667	11.57508333	80.49858333	12.04029167	68.39374405	10.8646369	66.04451786	10.22843155	16.88628819	19.34431531	12.45511667	4.871399074	18.04410633	19.66586018	12.45511667	5.098765634	18.54386861	3.007687843	20.36092583	15.88023004	17.87970618	2.746228421	19.81796348	15.42299708
41	V2	Male	8	3	3	3	3	5	5	5	27	80.39466667	10.42191667	85.28575	9.532125	86.29125904	10.12159036	80.40550299	10.11801796	12.67256275	15.66666901	11.35337768	3.049957545	12.70530886	17.75027462	11.08872306	4.710428284	14.16128406	3.462485452	17.70404506	11.9488552	14.50372985	3.255940467	17.82498366	12.14758966
41	V1	Male	8	3	3	3	3	5	5	5	27	81.51991667	11.57508333	80.49858333	12.04029167	68.39374405	10.8646369	66.04451786	10.22843155	16.77954584	18.59475015	15.50129073	2.187406135	16.89369644	18.72177058	15.50129073	2.277223141	16.70465864	2.552306564	19.56962116	15.13734335	16.16242961	2.847436591	18.99954643	13.99742936
41	V4	Male	8	3	3	3	3	4	5	5	26	80.69508333	15.0255	69.66654167	17.8115	69.72432143	21.349	73.17267353	18.22428235	22.99509338	24.80492698	21.65970898	2.224004977	22.75236843	25.41629228	20.03282847	3.806683763	24.56622472	4.510643276	27.80919318	20.22467464	21.60581774	4.867758861	24.42191911	18.13332562
41	V3	Male	8	2	2	2	2	5	5	5	23	87.32575	19.199625	91.20407143	17.34875	75.55818452	16.81064286	72.13963988	15.0346131	19.6772735	22.4075721	18.14839735	3.011691346	19.12316098	22.4075721	16.14918872	4.425345322	19.21571851	2.359473454	21.40036045	17.40949428	18.15923652	2.661436511	20.23016682	16.0779428
42	V4	Female	5	3	3	2	3	4	5	5	25	64.40441667	19.19608333	67.741125	20.33008333	69.30124405	21.72914881	75.74176111	17.95554444	22.86747856	25.05151381	20.05064926	3.536145239	23.83983377	25.46874421	20.05064926	3.83117168	23.45345006	4.968225133	27.76247838	19.5438949	21.50631067	5.504103981	24.54652663	16.78232326
42	V3	Female	5	3	3	2	2	4	4	5	23	90.27221739	18.06665217	93.38861702	16.43989362	77.78495213	16.62746809	73.49162185	15.03484594	21.37453596	24.11876167	19.89436916	2.987096587	20.80608893	24.11876167	14.98261833	6.460228905	20.14951233	3.15107526	22.27800183	17.24314369	19.10402377	3.407929478	20.9436917	15.96160454
42	V2	Female	5	3	3	2	3	4	4	5	24	75.36507692	11.64707692	83.27208	9.9432	86.21362874	10.15431737	80.40402388	10.1277194	15.91623683	18.02183579	13.18264889	3.421821876	16.08373256	18.02183579	13.18264889	3.421821876	16.23666657	4.190674872	18.20990079	11.00684836	16.25798135	4.105851426	18.26580439	10.94193142
42	V1	Female	5	2	2	2	3	4	5	5	23	78.34225	12.07866667	80.03166667	12.008375	68.51581548	10.83274405	66.08299702	10.23560119	18.63250098	19.33903066	14.13008833	3.683278439	18.69328201	19.66586018	14.13008833	3.91438181	18.17378269	3.539607757	20.18614414	13.77634882	17.37158528	4.075146823	19.68553867	12.53193514
43	V4	Male	9	3	3	3	3	4	4	4	24	77.87091667	15.2235	69.43495833	17.74466667	69.73225595	21.29957143	73.05258997	18.20896755	22.78388833	24.24864602	19.89506867	3.078444067	22.6463887	24.32793563	19.89506867	3.134510288	23.34381966	3.028484578	25.02706176	19.90421327	21.0780424	3.081985246	22.79712321	18.65635481
43	V3	Male	9	2	3	3	3	4	4	5	24	87.69646667	19.07006667	91.55366667	17.20822222	75.52101796	16.7847006	72.11090746	15.0163791	20.98153657	21.61220449	20.20419294	0.995614515	20.94636721	21.74905478	18.69008641	2.163017283	20.71082719	2.219896292	21.90441291	18.36963503	19.72500653	2.061830506	20.90775487	17.87670223
43	V2	Male	9	3	2	3	2	4	4	4	22	80.39466667	10.42191667	85.28575	9.532125	86.29125904	10.12159036	80.40550299	10.11801796	17.17888328	18.40137702	15.54911797	2.016851712	16.63608208	18.40137702	14.98621104	2.414887022	16.76018344	2.068458165	18.99890762	15.33660511	16.84985726	2.073116833	18.94977297	15.32950746
